# Supplementary material for: Effect of Subthalamic Stimulation and Electrode Implantation in the Striatal Microenvironment in a Parkinson’s Disease Rat Model
Source: Int J Mol Sci. 2022 Oct 11;23(20):12116. doi: 10.3390/ijms232012116 (PMC9603133; doi:10.3390/ijms232012116)
Supplement: Supplementary file 1 [file ijms-23-12116-s001.zip]

Archive with 1 entries (1 files):
- ijms-1852789-supplementary.pdf
